# Supplementary material for: The Analogs of Furanyl Methylidene Rhodanine Exhibit Broad-Spectrum Inhibitory and Inactivating Activities against Enveloped Viruses, including SARS-CoV-2 and Its Variants
Source: Viruses. 2022 Feb 27;14(3):489. doi: 10.3390/v14030489 (PMC8954792; doi:10.3390/v14030489)
Supplement: Supplementary file 1 [file viruses-14-00489-s001.zip]

Archive with 1 entries (1 files):
- viruses-1599536-supplementary.pdf
